# Supplementary material for: Early marriage and its associated factors among women in Ethiopia: Systematic reviews and meta-analysis
Source: PLoS One. 2023 Nov 22;18(11):e0292625. doi: 10.1371/journal.pone.0292625 (PMC10664944; doi:10.1371/journal.pone.0292625)
Supplement: S1 Dataset — (XLSX) [file pone.0292625.s004.xlsx]

## Sheet: Sheet1
Author/Year	Region	Setting	Design	Sample size	Prevalence
Muhammedawel Kasso/2017	Oromia	Community	Cross-sectional	619	58.7
Alem et.al/2020	National	Community	Cross-sectional	11649	Nor reported
Tekile AK/2020	National	Community	cross-sectional	1120	48.57
Sileshi Workineh/2015	Amhara	Community	Cross-sectional	802	Nor reported
Erulkar/2019	National	Community	Cross-sectional	2903	40
Kassahun Tiruaynet/un-pub	National	Community	Cross-sectional	2903	40.2
kassie Wubet/un-pub	National	Community	Cross-sectional	11649	62.9
L.Fekadu.A/2022	National	Community	Cross-sectional	9825	60.8
Melese Getu/2021	Amhara,SNNP&Oromia	Community	Cross-sectional	1199	69.9
Bezie&Addisu/2019	Amhara	Community	Cross-sectional	373	44.8
Mohammed Abdumalik/2018	Oromia	Community	Cross-sectional	385	48.8
Setognal Birara/2021	Amhara	Community	Cross-sectional	2887	73
Tezera Abebe/2019	National	Community	Cross-sectional	9262	64.2
Tezera Tadesse/2020	National	Community	Cross-sectional	11464	62.8
